# Supplementary material for: A Novel Druggable Dual-Specificity tYrosine-Regulated Kinase3/Calmodulin Kinase-like Vesicle-Associated Signaling Module with Therapeutic Implications in Neuroblastoma
Source: Biomedicines. 2024 Jan 16;12(1):197. doi: 10.3390/biomedicines12010197 (PMC10813661; doi:10.3390/biomedicines12010197)
Supplement: Supplementary file 1 [file biomedicines-12-00197-s001.zip]

Archive with 8 entries (8 files):
- __MACOSX/._DYRK3_CAMKV in neuroblastoma EJR Suppl figs S1-9.pdf
- __MACOSX/._DYRK3_CAMKV in neuroblastoma EJR Suppl table S1.pdf
- __MACOSX/._Supplementary video S1.avi
- __MACOSX/._Supplementary video S2.avi
- DYRK3_CAMKV in neuroblastoma EJR Suppl figs S1-9.pdf
- DYRK3_CAMKV in neuroblastoma EJR Suppl table S1.pdf
- Supplementary video S1.avi
- Supplementary video S2.avi
